# Supplementary material for: Characterization of Terpenoids from the Ambrosia Beetle Symbiont and Laurel Wilt Pathogen Harringtonia lauricola
Source: J Fungi (Basel). 2023 Dec 7;9(12):1175. doi: 10.3390/jof9121175 (PMC10744799; doi:10.3390/jof9121175)
Supplement: Supplementary file 1 [file jof-09-01175-s001.zip]

Archive with 1 entries (1 files):
- jof-2720139-supplementary.pdf
